# Supplementary material for: Information seeking behavior on hepatitis B virus, and its associated factors among pregnant women at teaching and specialized hospitals, Northwest Ethiopia: A cross-sectional study
Source: PLoS One. 2024 Jan 22;19(1):e0286755. doi: 10.1371/journal.pone.0286755 (PMC10802944; doi:10.1371/journal.pone.0286755)
Supplement: S1 Data — (ZIP) [file pone.0286755.s001.zip]

Archive with 1 entries (1 files):
- data HBV.sav
